# Supplementary material for: Large-scale online assessment uncovers a distinct Multiple Sclerosis subtype with selective cognitive impairment
Source: Nat Commun. 2025 Sep 3;16:6938. doi: 10.1038/s41467-025-62156-4 (PMC12408825; doi:10.1038/s41467-025-62156-4)
Supplement: Supplementary file 4 — Source Data [file 41467_2025_62156_MOESM4_ESM.xlsx]

## Sheet: Figure 2A - accuracy
Tasks with Accuracy	Median Deviation From Expected Accuracy
Bees	0.172343
Bees Mean Difference	0.0754046
Bees Mean Samples	0.111489
Blocks	-0.384338
CRT	0.221344
CRT Switch Cost	-0.0800174
Card Pairs	-0.51162
Digit Span	-0.0550299
Emotion Discrimination	-0.0312095
Emotion Discrimination Incongruency Cost	0.0204582
Four Towers	0.00243575
Manipulations 2D	-0.320494
Motor Control	0.106976
PAL	-0.325298
Picture Completion	-0.557364
Picture Completion Distractor Cost	-0.05424
SRT	0.212477
Spatial Span	-0.230132
Spotter	-0.725118
Switching Stroop	-0.574049
Switching Stroop Incongruency Cost	-0.575844
Switching Stroop Switch Cost	0.060948
TOL	-0.158728
Target Detection	-0.367111
Trail Making	0.143506
Verbal Analogies	-0.338172
Word Definitions	-0.399486
Words Memory Delayed	-0.0763722
Words Memory Delayed Elements Forgotten	0.0649607
Words Memory Immediate	-0.0756826

## Sheet: Figure 2A - response time
Tasks with Response Time	Median Deviation From Expected Response Time
Bees	-0.096464
Blocks	-0.0559604
CRT	0.426711
CRT Switch Cost	-0.155373
CRT - SRT	0.152274
Card Pairs	0.566156
Digit Span	0.0306139
Emotion Discrimination	0.487134
Emotion Discrimination Incongruency Cost	-0.0111775
Four Towers	0.151918
Manipulations 2D	0.0309285
Motor Control	0.473514
PAL	0.401724
Picture Completion	0.512748
Picture Completion Distractor Cost	0.131569
SRT	0.574952
Spatial Span	0.305231
Spotter	0.188299
Switching Stroop	0.56558
Switching Stroop Incongruency Cost	0.189354
Switching Stroop Switch Cost	0.0571273
TOL	-0.178385
Target Detection	0.389516
Trail Making	0.696355
Trail Making Switch Cost	0.224752
Verbal Analogies	-0.125313
Word Definitions	0.503283
Words Memory Delayed	0.322367
Words Memory Immediate	0.26957

## Sheet: Figure 2B
Factor Loadings
	Information Processing Speed	Problem Solving	Working Memory	Verbal Abilities	Memory	Attention
Bees	-0.0117614	0.293306	-0.0239058	0.0604733	0.0765412	-0.0203558
Blocks	0.0725138	0.422935	0.115551	-0.0281103	0.0206682	-0.00726858
Card Pairs	0.135424	0.226574	0.417139	0.0781819	0.108278	0.0475877
CRT	-0.725222	0.0283109	-0.154909	0.000638162	-0.0456507	0.0516082
Digit Span	0.129879	0.171163	0.0635962	0.421342	0.078561	-0.0929823
Emotion Discrimination	-0.00478902	0.253371	0.0297773	0.0747853	0.0651058	0.0921619
Four Towers	0.0347482	0.434277	0.101675	0.121454	0.00372667	-0.0689465
Manipulations 2D	0.252721	0.0970137	0.553432	0.127967	0.0824997	0.114782
Motor Control	-0.610703	0.0106737	-0.11471	-0.0798236	-0.0487057	0.132527
PAL	0.0469038	0.154278	0.253433	0.135656	0.159461	-0.101205
Picture Completion	0.0277245	0.544553	0.164144	-0.0399042	0.106552	0.135078
Spatial Span	0.116448	0.23287	0.308292	0.134024	0.0429235	-0.141726
Spotter	0.520704	0.123852	0.0229438	0.144895	0.0188604	0.470027
SRT	-0.478012	-0.060652	-0.0436282	-0.125466	-0.0509008	-0.196698
Switching Stroop	0.0657124	0.402688	0.123961	0.21285	0.081628	0.0802362
Target Detection	0.324714	0.0882781	0.125814	0.136637	0.0727728	0.0630482
TOL	0.0777432	0.368776	0.14849	0.160816	0.0203007	-0.0648374
Trail Making	-0.399081	-0.187005	-0.313215	-0.260269	-0.0948709	-0.01574
Verbal Analogies	0.223163	0.0537177	0.27662	0.482251	0.0553204	0.133257
Word Definitions	0.0957079	0.190164	0.113775	0.32351	0.103789	0.143856
Words Memory Delayed	0.0749036	0.130334	0.0864766	0.09327	0.585129	0.0270305
Words Memory Immediate	0.0827983	0.103856	0.1056	0.0597121	0.582017	0.00110268

## Sheet: Figure 2C - accuracy
P Values
	Bees	Bees Mean Difference	Bees Mean Samples	Blocks	CRT	CRT Switch Cost	Card Pairs	Digit Span	Emotion Discrimination	Emotion Discrimination Incongruency Cost	Four Towers	Manipulations 2D	Motor Control	PAL	Picture Completion	Picture Completion Distractor Cost	SRT	Spatial Span	Spotter	Switching Stroop	Switching Stroop Incongruency Cost	Switching Stroop Switch Cost	TOL	Target Detection	Trail Making	Verbal Analogies	Word Definitions	Words Memory Delayed	Words Memory Delayed Elements Forgotten	Words Memory Immediate
MSIS-29 motor	0.317487	0.0397864	0.0101345	0.40073	0.000277001	0.986375	0.00134134	4.76617e-05	0.0695236	0.223493	0.00965534	2.111e-11	1.19189e-08	0.503183	0.00212725	0.683038	0.000214993	0.0113647	2.21401e-25	9.19408e-05	0.00377258	0.474526	0.0103043	8.99138e-11	0.522998	1.23893e-08	9.86178e-09	6.62955e-06	0.675423	4.31887e-06
MSWS-12	0.422818	0.193112	0.138069	0.133922	0.00340855	0.879273	0.178838	0.0523614	0.653097	0.190893	0.231828	0.000187138	0.00998926	0.721228	0.00616404	0.61356	0.025464	0.0668411	6.34157e-14	0.033076	0.139986	0.425275	0.0149711	3.94157e-05	0.216593	0.0210362	0.00241827	0.0060272	0.751565	0.0176181
HADS-A	0.454595	0.749835	0.772952	0.82335	0.443694	0.467169	0.258054	0.00809004	0.381623	0.908792	0.576158	0.666182	0.126695	0.00406038	0.777804	0.698958	0.0883234	0.648622	0.286848	0.0696989	0.588046	0.797518	0.964977	0.37767	0.855508	0.0437083	0.0572691	0.00088838	0.222763	0.000173238
HADS-D	0.160555	0.0171731	0.00643509	0.286325	0.0147554	0.981452	0.090556	0.000580932	0.326535	0.689533	0.158558	0.000174508	0.0145163	0.125755	0.223499	0.774144	0.000453025	0.175485	3.7526e-08	0.00773632	0.194961	0.501514	0.415152	0.000405079	0.562408	8.83545e-07	0.000296	4.3214e-05	0.98739	5.893e-07
FSS	0.164487	0.101335	0.0417989	0.628125	0.214577	0.038644	0.291978	0.000279165	0.768369	0.356772	0.204993	0.006817	0.848403	0.374946	0.14188	0.97503	0.11872	0.00763551	1.12159e-08	0.405254	0.739074	0.975412	0.140046	0.00120784	0.529887	0.000132398	0.000738531	0.000459837	0.934645	0.000249405
EQ5D	0.36158	0.0607644	0.0215053	0.0418216	0.000467529	0.617917	0.0764271	4.53048e-05	0.0540633	0.426124	0.0111909	6.51852e-09	5.94503e-06	0.0812448	0.0240412	0.774332	7.64652e-05	0.0369255	1.5311e-18	2.6058e-05	0.00228213	0.885709	0.00959165	5.6255e-07	0.854702	1.82232e-07	2.7511e-06	9.39939e-08	0.373573	3.20185e-08
eq5d_HealthState	0.895407	0.0201623	0.0109931	0.832032	0.0635778	0.509814	0.0377218	0.00895623	0.415833	0.250471	0.478628	0.000685902	1.63498e-05	0.70151	0.271092	0.853862	0.020851	0.0648927	4.08334e-09	0.0912031	0.691852	0.74076	0.019643	0.0023537	0.359992	0.0136732	0.00597605	0.000982575	0.75846	7.05299e-05
webEDSS	0.17591	0.0921385	0.0277332	0.0448105	0.00513421	0.44347	0.0388059	0.0620311	0.497152	0.361823	0.00317127	1.22655e-07	1.13472e-06	0.808937	0.000279622	0.250212	0.00219314	0.00286974	3.30719e-16	0.0012646	0.00973629	0.20538	0.0211759	2.68057e-07	0.130931	0.00784639	1.0887e-05	0.214859	0.760558	0.310832
Correlations
	Bees	Bees Mean Difference	Bees Mean Samples	Blocks	CRT	CRT Switch Cost	Card Pairs	Digit Span	Emotion Discrimination	Emotion Discrimination Incongruency Cost	Four Towers	Manipulations 2D	Motor Control	PAL	Picture Completion	Picture Completion Distractor Cost	SRT	Spatial Span	Spotter	Switching Stroop	Switching Stroop Incongruency Cost	Switching Stroop Switch Cost	TOL	Target Detection	Trail Making	Verbal Analogies	Word Definitions	Words Memory Delayed	Words Memory Delayed Elements Forgotten	Words Memory Immediate
MSIS-29 motor	-0.023846	-0.049009	-0.0612892	-0.0178153	-0.0782694	0.000367564	-0.0676697	-0.0885791	-0.0387128	0.0259604	-0.0561658	-0.143924	-0.0765804	-0.0142312	-0.0639413	0.0084987	-0.0792773	-0.0553963	-0.2344	-0.0825868	-0.0611558	0.0151007	-0.055357	-0.135451	-0.0136483	-0.119453	-0.120957	-0.0701209	0.00651493	-0.0621799
MSWS-12	-0.0222183	-0.0360493	-0.0410781	-0.0373843	-0.0745692	0.00386737	-0.0331118	-0.0489042	-0.0112778	0.0328136	-0.0304312	-0.0942845	-0.040704	-0.00887822	-0.066564	0.0122721	-0.0564447	-0.0462038	-0.199396	-0.0528474	-0.0365893	-0.0197697	-0.0613425	-0.101394	0.030837	-0.0566765	-0.0748512	-0.0498938	-0.0057497	-0.0377015
HADS-A	-0.01846	-0.00786569	-0.007117	-0.00487161	-0.0170758	-0.0162067	-0.0246922	-0.0595058	-0.01925	-0.00252027	-0.0125595	-0.00955691	0.0211882	-0.0630031	-0.0060573	-0.00830093	-0.0377219	-0.0102964	-0.0247421	-0.0393935	-0.0117618	-0.00557171	0.000974496	-0.0190431	-0.00402219	-0.0435956	-0.0413266	-0.0533763	0.0195736	-0.0524624
HADS-D	-0.0346528	-0.0588052	-0.0672369	-0.0232741	-0.0543873	-0.00051848	-0.0369451	-0.0773035	-0.0215853	0.00878781	-0.0316601	-0.0831298	-0.0339104	-0.0335738	-0.0261086	0.00615438	-0.0776275	-0.0306264	-0.127731	-0.0578394	-0.0281406	-0.0145953	-0.0180828	-0.0762951	-0.012804	-0.106237	-0.078647	-0.0656714	-0.000253722	-0.0697869
FSS	-0.0337016	-0.0396914	-0.0493097	0.010351	-0.0270807	-0.0451165	-0.0225103	-0.0799138	-0.00635054	0.0198684	-0.0279491	-0.0587994	0.00259831	-0.0190717	-0.0309447	-0.000659374	-0.0338206	-0.0591	-0.130012	-0.0177504	-0.00710249	0.000657315	-0.0320588	-0.0686327	-0.0135797	-0.08104	-0.0720552	-0.0551634	0.00129086	-0.0501552
EQ5D	-0.023182	-0.0476121	-0.0583704	-0.0457334	-0.0802712	-0.0114425	-0.0398863	-0.0945796	-0.0435835	0.0180036	-0.0588384	-0.132604	-0.0647891	-0.0394577	-0.0499592	0.00634753	-0.0899633	-0.0487414	-0.210575	-0.0941555	-0.0682926	0.00321795	-0.059378	-0.111388	-0.00415945	-0.116452	-0.105148	-0.0884334	0.0147365	-0.079648
eq5d_HealthState	-0.0031658	-0.0559063	-0.0611889	-0.0045246	-0.0402896	0.0143128	-0.0443804	-0.0574251	-0.01745	0.0246424	-0.0155782	-0.0735636	-0.0584443	-0.00821493	-0.0231169	0.0038687	-0.049881	-0.0408059	-0.133438	-0.0358701	-0.00841537	-0.00702564	-0.0506883	-0.0641803	-0.019722	-0.0521632	-0.0584677	-0.0517505	-0.00482736	-0.0542689
webEDSS	-0.0470653	-0.0585317	-0.0764908	-0.062337	-0.0919358	0.025172	-0.0645742	-0.0611532	-0.0220001	0.0295427	-0.09335	-0.166245	-0.0978038	0.00760583	-0.113533	-0.0359257	-0.0986562	-0.0996462	-0.276891	-0.101395	-0.0812842	-0.0398273	-0.0732552	-0.160305	-0.0488798	-0.0830374	-0.136518	-0.0286715	-0.00704239	-0.0205126

## Sheet: Figure 2C - response time
P Values
	Bees	Blocks	CRT	CRT Switch Cost	CRT - SRT	Card Pairs	Digit Span	Emotion Discrimination	Emotion Discrimination Incongruency Cost	Four Towers	Manipulations 2D	Motor Control	PAL	Picture Completion	Picture Completion Distractor Cost	SRT	Spatial Span	Spotter	Switching Stroop	Switching Stroop Incongruency Cost	Switching Stroop Switch Cost	TOL	Target Detection	Trail Making	Trail Making Switch Cost	Verbal Analogies	Word Definitions	Words Memory Delayed	Words Memory Immediate
MSIS-29 motor	0.0257971	0.00157783	1.66417e-14	0.789927	0.807881	2.86913e-12	1.48185e-13	9.10948e-07	0.792806	0.180547	1.95541e-08	1.26586e-48	2.20363e-23	2.91907e-11	0.943281	8.51249e-23	6.27479e-11	2.95372e-08	5.59025e-05	0.750539	0.231143	0.230877	4.17003e-09	4.30568e-19	0.00317175	0.000260067	2.56479e-10	2.20041e-34	1.09769e-42
MSWS-12	0.134595	0.723179	2.14175e-09	0.013337	0.489719	0.000391873	1.57722e-10	0.000835525	0.543643	0.2209	0.00103663	2.761e-32	6.16517e-10	5.68427e-05	0.875777	1.56836e-12	2.44908e-06	0.00052253	0.0410166	0.808965	0.399541	0.349433	0.00126301	1.63732e-08	0.414406	0.113038	0.0012853	2.26173e-20	1.68528e-24
HADS-A	0.0149028	0.578865	0.839918	0.175933	0.209851	0.217341	0.417761	0.0476794	0.807661	0.926624	0.839091	0.0548104	0.167279	0.535557	0.379796	0.0654819	0.7177	0.848558	0.193058	0.911169	0.835222	0.0148495	0.679286	0.0426361	0.204926	0.582124	0.017167	0.183555	0.0113712
HADS-D	0.672496	0.0466733	0.00250555	0.902475	0.647065	0.102707	8.62428e-05	0.0815189	0.643472	0.640972	0.00194872	2.88536e-18	3.15996e-10	0.00911262	0.144549	7.3114e-08	8.9392e-05	0.0240492	0.258551	0.329903	0.877453	0.9153	0.0103283	4.24209e-07	0.0168157	0.00121108	4.20013e-05	3.99606e-15	1.6748e-19
FSS	0.514386	0.843772	2.11849e-05	0.189432	0.295326	0.197339	0.00132216	0.169074	0.538015	0.453592	0.0131337	1.08775e-15	2.82502e-05	0.0158847	0.177339	2.13354e-09	0.00016941	0.0119911	0.113971	0.537611	0.0662522	0.0744457	0.000939438	0.00035272	0.0189832	0.053902	0.00106798	8.88195e-07	1.32446e-14
EQ5D	0.224173	0.00490505	1.38459e-10	0.369171	0.366122	5.22401e-06	2.85153e-08	0.009105	0.917751	0.251267	2.35734e-06	3.41687e-36	6.59765e-16	1.41654e-08	0.632213	5.00438e-18	4.35245e-08	6.96614e-06	0.0234464	0.672091	0.0791088	0.652365	4.37615e-06	2.02572e-12	0.0211294	0.000363926	1.50615e-08	1.98467e-24	5.90782e-33
eq5d_HealthState	0.256502	0.0728775	2.29267e-06	0.490389	0.831592	0.000965473	9.33694e-05	0.0731601	0.873674	0.953989	0.00177959	3.23503e-21	8.59032e-09	0.000203616	0.51048	7.65327e-10	0.00176534	0.0115796	0.904878	0.375201	0.0251904	0.947596	0.0134786	2.58139e-05	0.00982952	0.274067	0.000366457	3.82538e-14	1.09385e-15
webEDSS	0.014699	0.0385796	5.60717e-13	0.716891	0.221848	1.6133e-07	1.53779e-06	0.000390739	0.109828	0.128321	0.000127865	4.08865e-27	2.47797e-10	6.95145e-07	0.208796	5.73053e-10	4.39788e-08	7.55983e-07	0.00421621	0.811738	0.829725	0.441433	0.000128369	8.53288e-10	0.00375335	0.103159	2.73947e-08	8.15215e-19	4.72609e-25
Correlations
	Bees	Blocks	CRT	CRT Switch Cost	CRT - SRT	Card Pairs	Digit Span	Emotion Discrimination	Emotion Discrimination Incongruency Cost	Four Towers	Manipulations 2D	Motor Control	PAL	Picture Completion	Picture Completion Distractor Cost	SRT	Spatial Span	Spotter	Switching Stroop	Switching Stroop Incongruency Cost	Switching Stroop Switch Cost	TOL	Target Detection	Trail Making	Trail Making Switch Cost	Verbal Analogies	Word Definitions	Words Memory Delayed	Words Memory Immediate
MSIS-29 motor	0.0531361	0.0669695	0.165119	0.00573199	-0.00813455	0.147346	0.160814	0.104701	-0.00560122	0.0290508	0.120652	0.196851	0.211563	0.138421	-0.0014808	0.210391	0.142935	0.124826	0.085073	0.00671236	-0.0252807	0.0258419	0.122792	0.190657	0.0630037	0.0766051	0.133346	0.190221	0.18518
MSWS-12	0.0414421	0.00883164	0.152367	0.062982	0.0272563	0.0873147	0.161137	0.0838041	-0.0152347	0.0311436	0.0827775	0.1869	0.153768	0.0978241	-0.00379883	0.178422	0.118691	0.0922139	0.0506583	-0.00599369	0.0208855	-0.023581	0.0795233	0.140806	0.0203526	0.0389218	0.0793985	0.167949	0.162161
HADS-A	-0.0600566	-0.0121081	0.00450092	0.0301562	-0.0435821	-0.0269289	0.0181935	-0.0435589	-0.00535506	0.00206833	-0.00449775	0.026642	0.0302479	-0.013298	-0.0188513	0.0407386	0.00816193	-0.00443604	-0.0282621	0.00242247	0.00451663	-0.0540422	0.00892419	0.0447469	0.0279802	0.0118933	0.0517779	0.0213459	0.0353391
HADS-D	0.0104309	0.043407	0.067388	0.00273183	-0.015925	0.0356172	0.0881567	0.0383148	0.0101806	0.0104677	0.0686041	0.120921	0.1378	0.0559281	-0.0312917	0.11907	0.0884857	0.05238	0.024531	0.0211545	-0.00334801	-0.00235921	0.0553229	0.111715	0.0528059	0.0699299	0.0889836	0.126071	0.126128
FSS	0.0157944	-0.0042099	0.0927341	0.0286197	-0.0356018	0.0275343	0.0705628	0.0296464	-0.0132759	-0.0165198	0.0538902	0.108966	0.0899086	0.0508013	-0.0284176	0.129695	0.0832396	0.0571922	0.0337034	0.0131443	-0.0391646	-0.0387398	0.0701366	0.077187	0.0506753	0.0408684	0.0698283	0.0773537	0.105416
EQ5D	0.03086	0.0631904	0.147167	0.0205934	-0.0321728	0.102539	0.12861	0.0589945	0.0023359	0.0266011	0.107845	0.17973	0.182614	0.125556	0.0105958	0.196682	0.127802	0.107707	0.0507251	-0.00947493	-0.0393045	-0.0103226	0.102236	0.159629	0.0523341	0.0795729	0.126898	0.168892	0.172119
eq5d_HealthState	0.0273025	0.0382485	0.102583	0.0149713	-0.00718597	0.0704819	0.0857793	0.0384185	0.00340897	-0.00126814	0.0676947	0.128219	0.123246	0.0780155	-0.0138219	0.132709	0.0690646	0.0572863	-0.00253726	-0.0188281	-0.0475274	0.00142737	0.0521368	0.0905884	0.0555852	0.0231359	0.0757476	0.118763	0.109382
webEDSS	0.0847825	0.0642422	0.236742	0.0119072	0.0638012	0.163704	0.157349	0.114871	-0.051794	0.0480915	0.12037	0.216724	0.198816	0.155051	0.0392691	0.199477	0.182809	0.16781	0.0899753	0.00748926	0.00676197	0.0244535	0.119322	0.198383	0.0937212	0.0508959	0.1724	0.204641	0.209097

## Sheet: Figure 3A
Task	Median Deviation from Expected Accuracy Stage 1	Median Deviation from Expected Accuracy Stage 2 independent	Median Deviation from Expected Response Time Stage 1	Median Deviation from Expected Response Time Stage 2 independent
Blocks	-0.384338	-0.401391	-0.0559604	-0.193586
Card Pairs	-0.51162	-0.58236	0.566156	0.587805
Manipulations 2D	-0.320494	-0.189883	0.0309285	-0.148941
Motor Control	0.106976	0.1453	0.473514	0.281275
SRT	0.212477	0.210684	0.574952	0.460088
Switching Stroop	-0.574049	-0.652611	0.56558	0.555078
Trail Making	0.143506	0.198372	0.696355	1.0833
Verbal Analogies	-0.338172	-0.712849	-0.125313	0.0836303
Word Definitions	-0.399486	-0.447385	0.503283	0.431907
Words Memory Delayed	-0.0763722	-0.202445	0.322367	0.234549
Words Memory Immediate	-0.0756826	-0.207518	0.26957	0.312266

## Sheet: Figure 3B
Participant	Global cognitive composite standard neuropsychological assessment	Global cognitive compositive C-MS battery	Is impaired on standard neuropsychological assessment	Is impaired on C-MS battery	9HPT less impaired hand	Deviation from Expected Motor Control Median Response Time	Is impaired on 9HPT	Is impaired on Motor Control
1	-1.45774	-0.987095	TRUE	TRUE	2.62212	-0.325407	TRUE	FALSE
2	-0.619181	-1.18586	FALSE	TRUE	1.11062	-0.528322	FALSE	FALSE
3	-0.161526	-0.73708	FALSE	FALSE	-1.52535	-0.841415	FALSE	FALSE
4	-0.775098	-1.21038	TRUE	TRUE	3.54425	-0.111219	TRUE	FALSE
5	-0.48132	-0.631713	TRUE	FALSE	-0.373272	-0.586799	FALSE	FALSE
6	-0.74219	-1.33803	TRUE	TRUE	3.54378	-0.490343	TRUE	FALSE
7	0.0984822	-0.701506	FALSE	FALSE	1.5531	-0.239798	TRUE	FALSE
8	-0.377242	-0.525997	TRUE	FALSE	0.0875576	-0.611417	FALSE	FALSE
9	-0.70558	-1.29086	FALSE	TRUE	0.889381	-0.411823	FALSE	FALSE
10	-0.250863	-1.08359	FALSE	TRUE	1.93088	0.266121	TRUE	FALSE
11	-1.35794	-1.19026	TRUE	TRUE	0.446903	-0.359268	FALSE	FALSE
12	-0.83908	-0.984638	TRUE	FALSE	0.548387	-0.330857	FALSE	FALSE
13	0.360089	-0.9034	FALSE	TRUE	7.30531	0.227955	TRUE	FALSE
14	-0.598332	-1.15449	TRUE	TRUE	1.11062	0.346595	FALSE	FALSE
15	0.64797	-0.606626	FALSE	TRUE	3.76549	-0.498526	TRUE	FALSE
16	-1.04909	-1.72478	TRUE	TRUE	4.87168	0.0928323	TRUE	FALSE
17	-0.00420955	-0.48558	FALSE	FALSE	1.11062	-0.470414	FALSE	FALSE
18	0.13453	-0.560954	FALSE	TRUE	1.77434	-0.131755	TRUE	FALSE
19	0.37155	0.0130472	FALSE	FALSE	1.70046	-0.555461	TRUE	FALSE
20	0.188804	-0.845846	FALSE	TRUE	0.668142	-1.18127	FALSE	FALSE
21	-1.34977	-0.953323	TRUE	TRUE	3.54378	-0.638693	TRUE	FALSE
22	-0.117192	-0.543075	FALSE	FALSE	0.0875576	-0.68263	FALSE	FALSE
23	-0.987476	-1.51194	TRUE	TRUE	1.70046	-0.09822	TRUE	FALSE
24	-1.58106	-2.74099	TRUE	TRUE	3.54378	0.751534	TRUE	FALSE
25	0.472579	-0.661352	FALSE	FALSE	0.0875576	-0.867266	FALSE	FALSE
26	0.95613	0.461169	FALSE	FALSE	0.317972	-0.430082	FALSE	FALSE
27	-0.867428	-1.30125	TRUE	TRUE	5.15668	0.240195	TRUE	FALSE
28	-0.466885	-0.688256	FALSE	TRUE	4.46544	-0.499834	TRUE	FALSE
29	-0.872899	-1.96541	TRUE	TRUE	4.4292	-0.127351	TRUE	FALSE
30	0.194175	-0.201623	TRUE	FALSE	1.11062	-0.626355	FALSE	FALSE
31	-1.79566	-1.52505	TRUE	TRUE	4.46544	0.744266	TRUE	FALSE

## Sheet: Figure 4A - subtype
Task	MS subtype	Mean Deviation from Expected Accuracy	Mean Deviation from Expected Response Time
Blocks	Benign	-0.446666	-0.141462
Blocks	Do not know	-0.410974	0.105151
Blocks	Primary Progressive	-0.565593	0.444413
Blocks	Relapsing Remitting	-0.425791	-0.0396286
Blocks	Secondary Progressive	-0.500493	0.514376
Blocks	Transitioning to Secondary Progressive	-0.530052	0.190769
Card Pairs	Benign	-0.503093	0.6265
Card Pairs	Do not know	-0.726056	1.18977
Card Pairs	Primary Progressive	-0.617656	1.39318
Card Pairs	Relapsing Remitting	-0.495262	0.597111
Card Pairs	Secondary Progressive	-0.740494	1.64215
Card Pairs	Transitioning to Secondary Progressive	-0.332047	0.89286
Manipulations 2D	Benign	0.18751	-0.14306
Manipulations 2D	Do not know	-0.159487	0.0739672
Manipulations 2D	Primary Progressive	-0.166404	0.27947
Manipulations 2D	Relapsing Remitting	-0.0182849	0.0283606
Manipulations 2D	Secondary Progressive	-0.365578	0.503711
Manipulations 2D	Transitioning to Secondary Progressive	-0.143487	0.345867
Motor Control	Benign	-0.120445	0.090793
Motor Control	Do not know	0.0883079	0.932695
Motor Control	Primary Progressive	-0.0886488	0.84122
Motor Control	Relapsing Remitting	0.211797	0.382613
Motor Control	Secondary Progressive	-0.102677	1.15229
Motor Control	Transitioning to Secondary Progressive	0.0493006	0.615707
Objects Memory Delayed	Benign	-0.401191	0.414613
Objects Memory Delayed	Do not know	-0.768668	0.84927
Objects Memory Delayed	Primary Progressive	-0.446436	0.799622
Objects Memory Delayed	Relapsing Remitting	-0.549557	0.555448
Objects Memory Delayed	Secondary Progressive	-0.601293	1.30418
Objects Memory Delayed	Transitioning to Secondary Progressive	-0.329854	0.929826
Objects Memory Immediate	Benign	-0.351821	0.657791
Objects Memory Immediate	Do not know	-0.637171	0.964601
Objects Memory Immediate	Primary Progressive	-0.451047	0.872917
Objects Memory Immediate	Relapsing Remitting	-0.528767	0.581924
Objects Memory Immediate	Secondary Progressive	-0.596071	1.27062
Objects Memory Immediate	Transitioning to Secondary Progressive	-0.144532	0.801094
SRT	Benign	-0.0665455	0.190572
SRT	Do not know	-0.0774835	1.4554
SRT	Primary Progressive	-0.171681	0.905623
SRT	Relapsing Remitting	-0.0687819	0.606268
SRT	Secondary Progressive	-0.316535	1.23115
SRT	Transitioning to Secondary Progressive	-0.276955	0.847501
Switching Stroop	Benign	-0.574615	0.611185
Switching Stroop	Do not know	-0.594492	0.912701
Switching Stroop	Primary Progressive	-0.673555	0.859222
Switching Stroop	Relapsing Remitting	-0.616858	0.596906
Switching Stroop	Secondary Progressive	-0.829427	1.12014
Switching Stroop	Transitioning to Secondary Progressive	-0.51664	0.791438
Trail Making	Benign	-0.208719	1.09721
Trail Making	Do not know	-0.301747	1.78725
Trail Making	Primary Progressive	-0.368763	2.24187
Trail Making	Relapsing Remitting	-0.124636	1.22924
Trail Making	Secondary Progressive	-0.499578	2.7187
Trail Making	Transitioning to Secondary Progressive	-0.205355	1.99745
Verbal Analogies	Benign	-0.287355	0.132072
Verbal Analogies	Do not know	-0.595797	0.229608
Verbal Analogies	Primary Progressive	-0.592836	0.407733
Verbal Analogies	Relapsing Remitting	-0.589358	0.177726
Verbal Analogies	Secondary Progressive	-0.68112	0.562019
Verbal Analogies	Transitioning to Secondary Progressive	-0.485693	0.243306
Word Definitions	Benign	-0.35148	0.104355
Word Definitions	Do not know	-0.556745	0.43911
Word Definitions	Primary Progressive	-0.610557	0.758637
Word Definitions	Relapsing Remitting	-0.516284	0.425107
Word Definitions	Secondary Progressive	-0.604598	0.953091
Word Definitions	Transitioning to Secondary Progressive	-0.317214	0.601054
Words Memory Delayed	Benign	-0.273204	0.0819201
Words Memory Delayed	Do not know	-0.581461	0.590237
Words Memory Delayed	Primary Progressive	-0.300036	0.975198
Words Memory Delayed	Relapsing Remitting	-0.248318	0.350443
Words Memory Delayed	Secondary Progressive	-0.31612	1.30496
Words Memory Delayed	Transitioning to Secondary Progressive	-0.231983	0.710928
Words Memory Immediate	Benign	-0.351943	0.118298
Words Memory Immediate	Do not know	-0.695902	0.942355
Words Memory Immediate	Primary Progressive	-0.353017	1.02639
Words Memory Immediate	Relapsing Remitting	-0.435567	0.326423
Words Memory Immediate	Secondary Progressive	-0.466159	1.3265
Words Memory Immediate	Transitioning to Secondary Progressive	-0.555134	0.974746

## Sheet: Figure 4A - duration
Task	MS disease duration	Mean Deviation from Expected Accuracy	Mean Deviation from Expected Response Time
Blocks	0 - 9 yrs	-0.368432	-0.0911747
Blocks	10 - 19 yrs	-0.484614	0.0748513
Blocks	20 - 29 yrs	-0.530991	0.286207
Blocks	30 - 39 yrs	-0.478379	0.50947
Blocks	≥40 yrs	-0.499521	0.667621
Card Pairs	0 - 9 yrs	-0.534005	0.641325
Card Pairs	10 - 19 yrs	-0.530685	0.869508
Card Pairs	20 - 29 yrs	-0.619827	1.16343
Card Pairs	30 - 39 yrs	-0.644416	1.42051
Card Pairs	≥40 yrs	-0.679164	1.53989
Manipulations 2D	0 - 9 yrs	-0.00764632	0.00433785
Manipulations 2D	10 - 19 yrs	-0.0600747	0.0894445
Manipulations 2D	20 - 29 yrs	-0.186854	0.222301
Manipulations 2D	30 - 39 yrs	-0.356171	0.555893
Manipulations 2D	≥40 yrs	-0.30639	0.592431
Motor Control	0 - 9 yrs	0.252058	0.467632
Motor Control	10 - 19 yrs	0.10192	0.523494
Motor Control	20 - 29 yrs	-0.0361651	0.871855
Motor Control	30 - 39 yrs	-0.0389948	0.804546
Motor Control	≥40 yrs	-0.14372	0.950491
Objects Memory Delayed	0 - 9 yrs	-0.592788	0.501853
Objects Memory Delayed	10 - 19 yrs	-0.501078	0.684961
Objects Memory Delayed	20 - 29 yrs	-0.581241	0.804406
Objects Memory Delayed	30 - 39 yrs	-0.517815	1.28389
Objects Memory Delayed	≥40 yrs	-0.533072	1.40632
Objects Memory Immediate	0 - 9 yrs	-0.519827	0.53696
Objects Memory Immediate	10 - 19 yrs	-0.525297	0.723699
Objects Memory Immediate	20 - 29 yrs	-0.532442	0.888165
Objects Memory Immediate	30 - 39 yrs	-0.521105	1.27329
Objects Memory Immediate	≥40 yrs	-0.513302	1.28489
SRT	0 - 9 yrs	-0.00693085	0.700377
SRT	10 - 19 yrs	-0.143774	0.821489
SRT	20 - 29 yrs	-0.125612	0.792568
SRT	30 - 39 yrs	-0.30879	1.01012
SRT	≥40 yrs	-0.563673	1.06291
Switching Stroop	0 - 9 yrs	-0.535303	0.598259
Switching Stroop	10 - 19 yrs	-0.656936	0.70858
Switching Stroop	20 - 29 yrs	-0.750406	0.830313
Switching Stroop	30 - 39 yrs	-0.73979	1.10872
Switching Stroop	≥40 yrs	-0.90651	1.02616
Trail Making	0 - 9 yrs	-0.127193	1.22103
Trail Making	10 - 19 yrs	-0.226031	1.58682
Trail Making	20 - 29 yrs	-0.262776	1.93703
Trail Making	30 - 39 yrs	-0.42764	2.4558
Trail Making	≥40 yrs	-0.66857	3.04317
Verbal Analogies	0 - 9 yrs	-0.660852	0.197265
Verbal Analogies	10 - 19 yrs	-0.586599	0.271687
Verbal Analogies	20 - 29 yrs	-0.559666	0.317201
Verbal Analogies	30 - 39 yrs	-0.623964	0.539056
Verbal Analogies	≥40 yrs	-0.532965	0.418643
Word Definitions	0 - 9 yrs	-0.589515	0.423863
Word Definitions	10 - 19 yrs	-0.54755	0.549751
Word Definitions	20 - 29 yrs	-0.516981	0.657294
Word Definitions	30 - 39 yrs	-0.487928	0.876705
Word Definitions	≥40 yrs	-0.490026	0.763493
Words Memory Delayed	0 - 9 yrs	-0.302455	0.433466
Words Memory Delayed	10 - 19 yrs	-0.244014	0.514119
Words Memory Delayed	20 - 29 yrs	-0.325945	0.792553
Words Memory Delayed	30 - 39 yrs	-0.2673	1.06934
Words Memory Delayed	≥40 yrs	-0.286682	1.14788
Words Memory Immediate	0 - 9 yrs	-0.462573	0.430773
Words Memory Immediate	10 - 19 yrs	-0.380328	0.574917
Words Memory Immediate	20 - 29 yrs	-0.497366	0.850699
Words Memory Immediate	30 - 39 yrs	-0.42531	1.0242
Words Memory Immediate	≥40 yrs	-0.534614	1.29543

## Sheet: Figure 4B
Task	Median Deviation from Expected Accuracy	Median Deviation from Expected Response Time
Blocks	-0.239262	-0.382539
Card Pairs	-0.489862	0.385231
Manipulations 2D	-0.0549774	-0.23887
Motor Control	0.197138	0.173997
Objects Memory Delayed	-0.591286	0.339192
Objects Memory Immediate	-0.56741	0.272847
SRT	0.337851	0.433203
Switching Stroop	-0.361215	0.40718
Trail Making	0.162956	0.845867
Verbal Analogies	-0.761428	0.139731
Word Definitions	-0.412244	0.0664777
Words Memory Delayed	-0.124589	0.163843
Words Memory Immediate	-0.307476	0.0908527

[truncated: 5 more sheets: Figure 5B, Figure S1-S2, Figure S3, Figure S7, Figure S15]
